# Supplementary material for: Antistaphylococcal Activity of the FtsZ Inhibitor C109
Source: Pathogens. 2021 Jul 13;10(7):886. doi: 10.3390/pathogens10070886 (PMC8308607; doi:10.3390/pathogens10070886)
Supplement: Supplementary file 1 [file pathogens-10-00886-s001.zip]

Archive with 1 entries (1 files):
- pathogens-1285291-supplementary.pdf
